# Supplementary material for: Retinoblastoma Survival Following Primary Enucleation by AJCC Staging
Source: Cancers (Basel). 2021 Dec 13;13(24):6240. doi: 10.3390/cancers13246240 (PMC8699512; doi:10.3390/cancers13246240)
Supplement: Supplementary file 1 [file cancers-13-06240-s001.zip]

Archive with 1 entries (1 files):
- cancers-1466952-supplementary.pdf
